# Supplementary material for: A nigro–subthalamo–parabrachial pathway modulates pain-like behaviors
Source: Nat Commun. 2022 Dec 15;13:7756. doi: 10.1038/s41467-022-35474-0 (PMC9755217; doi:10.1038/s41467-022-35474-0)
Supplement: Supplementary file 4 — Source Data [file 41467_2022_35474_MOESM4_ESM.xlsx]

## Sheet: Fig. 1
			PWT (g)								Panel e	saline-ipsi	Cap-ipsi	Saline-contra	Cap-contra
Panel c	Cap	0 min	0.991	1.426	1.033	0.74	1.571	0.818	0.943			3	21.11	2.5	29.8933
		15 min	0.038	0.051	0.038	0.014	0.038	0.038	0.08			1	23.5	3	42
		45 min	0.073	0.022	0.127	0.038	0.073	0.098	0.014			1.7	12.3333	4	32.6667
												1	51.6667	1	24
	Saline	0 min	1.033	0.943	0.839	1.722	1.065	1.602	1.257			1	27.3333	2	41.2
		15 min	0.839	1.033	0.7	0.839	1.426	1.065	1.61
		45 min	1.595	0.952	0.879	1.747	1.132	1.8355	1.37733
Panel g	Day	CFA (PWT, g)						Saline (PWT, g)								Panel i	saline-ipsi	CFA-ipsi	Saline-contra	CFA-contra
	0	0.991	1.426	0.814	0.943	1.571	1.571	1.257	0.814	1.503	1.257	0.671	0.613	0.839			1	23.03	2	32.44
	1	0.116	0.127	0.147	0.127	0.098	0.163	0.839	1.21	0.93	1.21	0.98	1.21	0.89			0	12.2	0	18
	2	0.0855	0.128	0.098	0.157	0.185	0.187	1.12	1.11	0.93	1.12	0.87	1.12	1.08			2	13.6	3	24.4
	3	0.098	0.161	0.127	0.116	0.098	0.187	1.43	1.21	1.21	1.28	1.067	0.99	0.98			0	25.4	1	32.4
																	0	14	0	25
	Day	CFA (PWL, s)							Saline (PWL, s)
	0	11.4	14.4	15.5	9.9	12.69	13.26	11.76	7.24	11.44	14.3	11.48	8.35	13.48
	1	5.6	5.23	5.18	4.92	3.94	6.31	5.31	10.43	11.78	12.76	9.78	9.71	12.46
	2	6.12	5.56	6.12	5.67	6.46	5.24	4.87	9.32	10.65	9.65	9.67	8.54	11.76
	3	7.14	6.11	6.39	5.24	7.31	5.37	5.89	11.54	9.12	12.54	10.57	10.21	10.76
Panel k	Day	SNI (PWT, g)								Sham (PWT, g)								Panel m	sham-ipsi	SNI-ipsi	sham-contra	SNI-contra
	0	1.3	1.3	1.03	1.03	0.94	0.99	1.3	1.43	0.81	1.03	1.87	1.26	1.17	1.03	1.345			2.5	16.1667	0.75	25.2
	5	0.06	0.055	0.069	0.069	0.047	0.088	0.147	0.069	1.7	1.07	1.03	1.03	1.6	1.17	1.13			0.5	13	1.5	35
	7	0.088	0.116	0.06	0.088	0.147	0.055	0.069	0.088	1.07	1.3	0.94	1.07	0.99	1.43	1.43			1.25	12.3333	1.25	33.8
	14	0.036	0.116	0.088	0.088	0.036	0.036	0.053	0.116	1.17	1.03	1.43	1.43	1.9	1.2	0.97			2.25	13	2.4	28
	21	0.112	0.036	0.069	0.1	0.147	0.054	0.069	0.13	1.12	0.89	1.34	1.31	0.9	1.16	1.2			2	22.5	0.75	15.2
	28	0.093	0.11	0.14	0.079	0.138	0.078	0.066	0.17	1.14	1.06	1.38	1.06	1.24	1.32	0.89
	Day	SNI (PWL, s)								Sham (PWL, s)
	0	12.5533	11.5967	13.5	7.06667	9.43	10.09	13.4367	10.2067	10.75	14.25	12.43	12.23	10.122	14.12
	5	5.49	6.97333	3.62	3.8	4.52333	6.76	4.4	6.23333	11.41	13.79	11.02	9.34	11.39	10.76
	7	4.9075	4.7125	5.4225	4.805	4.225	4.6775	6.5375	5.5525	12.57	12.6	9.07	9.49	10.46	10.38
	14	6.66667	5.75333	6.12	4.98	6.42333	4.11667	6.54	4.85333	10.89	10.62	8.07	12.11	11.25	9.35
	21	6.76	4.23	6.32	4.16	5.25	5.67	6.21	6.12	11.21	12.21	9.89	9.98	13.21	12.55
	28	4.87	5.56	5.23	5.12	4.87	5.12	5.66	4.12	13.21	9.78	10.45	10.78	10.78	8.98
Panel o	sham	sni		Panel q	Sham	SNI
	10	79			10	141
	14	112			4	131
	3	109			3	128
	8	97			10	196
					7
					17
Panel s	Current (pA)	Sham													SNI
	0	3	3	3.8		2	5	2	0	8	7				7	10	5	9	17	13	6	13	9	9	6	17
	20	20	29	20		18	24	12	9	18	20				31	38	22	30	29	29	22	26	27	23	36	55
	40	36	51	36	4.8	28	31	23	21	28	37				57	50	35	40	41	53	47	46	40	36	59	82
	60	51	72	52	29	37	48	34	33	37	50				72	75	52	55	62	61	74	67	55	50	74	105
	80	67	90	67	53	47	53	44	44	47	61				85	85	65	78	71	78	92	82	68	67	89	129
	100	84	106	82	73	58	68	55	55	58	68				98	96	81	93	89	84	108	93	82	83	102	137
	120	100	120	94	94	68	81	64	64	68	71				108	126	94	123	103	99	122	104	93	104	118	145
	140	113	131	105	109	79	94	74	79	79	77				117	137	106	130		105	133	112	104	117	127	156
	160	126	141	116	124	89	107	86	82	89	81				127	151	115	142		113	144	122	116	125	141	161
	180	137	150	126	134	94	120	94	91	94	81				133	169	125	151		126	153	127	123	139	158	163
	200	143	157	132	142	100	118	98	91	96	76				141	178	134	161		135	166	132	132	151	170	163
Panel t	Sham	SNI		Panel u	Sham	SNI
	-51.45	-45.6667			974.833	888.5
	-53.7233	-53.7667			773	1093.5
	-48.7867	-44.2			1072.5	522.833
	-50.445	-48.46			1061.67	963.167
	-49.9267	-50.716			781.333	579.333

## Sheet: Fig. 2
Panel f	GCaMP6	eYFP		Panel j	GCaMP6	eYFP		Panel n	GCaMP6	eYFP		Panel r	GCaMP6	eYFP
	42.4816	-3.67007			138.604	-0.49108			33.1131	-0.17184			147.315	-0.95354
	32.4726	0.925768			79.9384	-2.28802			31.0638	0.889629			140.068	-1.91105
	69.252	0.385497			81.6466	0.264366			42.3625	-1.25933			87.1674	-1.19467
	19.7429	0.137841			29.3397	-2.65754			15.6084	0.571499			22.7508	-1.49901
	71.3646	1.35531			13.4623	-0.83401			59.9794	-0.9758			21.0335	-1.05063
	20.8228								15.3335
Panel u	saline	Capsaicin	SNI	eYFP		Panel x	saline	Capsaicin	SNI	eYFP
	6.46593	18.0775	29.9374	-1.84355			7.92378	13.1751	14.4361	-1.29386
	-1.47764	21.2318	17.3332	-1.98531			12.357	23.7924	15.8521	-0.61344
	0.925492	15.236	30.3441	-0.93024			9.43121	15.659	17.6657	-0.95399
	5.02644	38.689	45.3197	-0.13463			11.3697	32.8155	25.3943	-2.41769
	8.10216	17.6571	26.6671	-1.68384			10.8396	19.32	27.4062	0.003815

## Sheet: Fig. 3
Panel c	red	merge
	116	88
	99	91
	175	137
	145	104
	3210	420
Total	5350	840
Panel g	Mouse #	AAV1(555)	555+488	Percentage
	1	28	22	0.785714
		21	17	0.809524
		20	17	0.85
		24	21	0.875
	2	26	16	0.615385
		21	16	0.761905
		16	10	0.625
	3	16	14	0.875
		24	14	0.583333
		14	11	0.785714
	4	32	26	0.8125
		22	15	0.681818
		27	22	0.814815
		18	13	0.722222
	5	23	17	0.73913
		27	22	0.814815
		29	23	0.793103
		33	17	0.515152
		421	313	0.747785
Panel k	ACSF	CNQX		Panel m	Pre-stim	10Hz stim	20Hz stim
	223.5	0			0	6.9	20
	397	0			5	10	16
	151.7	0			0	10	10
	118.4	0			3.8	11.25	12.3
	208.1	5			5.32	8.43	25.2
	43.3	3			4.3	13.23	12.34
	129.4	0			1.24	4.89	7.69
	74	5			3.21	9.1	7.98
	53	0			0	12.9	13.5
					0	10	15
					5.12	8.4	22.1
					3.1	10	17.9
					2.9	7.9	21
					0	10	18.9
					0	10	22.9
					5.3	4.8	26.9
					3.2	9.3	16.9

## Sheet: Fig. 4
Panel b	Contra-ChR2-off	Contra-ChR2-on		Contra-yfp-off	contra-yfp-on		Ipsi-ChR2-off	Ipsi-ChR2-on		Ipsi-yfp-off	Ipsi-yfp-on		Panel c	Contra-ChR2-off	Contra-ChR2-on		Contra-yfp-off	contra-yfp-on		Ipsi-ChR2-off	Ipsi-ChR2-on		Ipsi-yfp-off	Ipsi-yfp-on
	1.31	0.384		1.221	1.257		1.033	0.613		1.033	1.065			8.58333	6.91667		13.2767	11.84		12.9233	10.7133		13.01	9.21
	1.571	0.395		1.033	0.814		0.991	0.839		1.033	1.065			7.67	5.13		5.95	8.34333		8.05667	12.3533		6.62	5.84667
	1.571	0.662		1.571	0.991		1.033	0.613		1.033	1.033			8.74667	8.86333		11.1033	9.27667		8.93	7.74		7.44667	7.61
	1.221	0.301		1.065	0.814		1.221	0.943		1.257	1.065			12.5533	8.23		8.99333	9.37333		9.74	8.93		10.79	10.91
	1.503	0.74		1.033	1.033		1.065	0.384		0.814	1.602			9.79333	7.79333		10.8867	12.4867		9.46	11.7833		8.9	7.8
	1.033	0.483		1.033	0.856		1.257	0.364		1.487	0.839			8.07333	7.94333		12.2367	9.39333		10.9833	7.74333		9.73667	11.4933
	1.033	0.74		0.504	0.671		1.426	0.532		1.571	0.814			7.61667	7.61667		11.8633	9.83333		9.79	7.89667		9.95333	11.5
Panel d	Contralaterl				Ipsilateral					Panel e	Contralateral				Ipsilateral
	NPHR-Off	NPHR-On	Control-Off	Control-On	NPHR-Off	NPHR-On	Control-Off	Control-On			NPHR-Off	NPHR-On	Control-Off	Control-On	NPHR-Off	NPHR-On	Control-Off	Control-On
	0.74	0.632	1.065	1.257	0.991	1.257	1.257	0.839			13.4533	12.8433	14.18	13.15	12.4033	11.0433	10.1767	10.54
	1.073	0.74	1.487	1.571	0.613	0.583	1.571	0.839			11.5767	10.3967	11.14	10.39	11.38	13.4933	12.8467	12.9267
	1.033	1.257	1.033	0.839	1.033	1.033	1.221	1.033			8.68333	10.8833	10.61	12.1133	9.66	12.8067	9.3	9.80667
	1.275	1.073	0.839	0.839	1.065	0.632	0.839	0.839			10.15	10.69	13.4533	13.4433	9.28667	10.03	7.44667	7.59
	0.839	0.839	1.257	1.722	0.856	1.257	0.839	1.065			12.63	9.83667	10.5533	10.6333	7.87333	9.27667	7.58667	9.97
	0.856	0.525	0.839	0.991	1.065	1.257	1.221	0.662			8.22333	8.13667	16.1767	13.5033	15.01	12.68	11.6633	10.7
	0.991	1.033	0.632	0.839	1.033	0.839	0.814	1.602			14.1467	14.1033	14.6733	11.8867	9.04333	10.7833	11.2833	10.74
											9.14667	10.7033
Panel f	NPHR-OFF	NPHR-ON	control-off	control-on		Panel g	NPHR-OFF	NPHR-ON	control-off	control-on
	46	37	24	39			106.18	82.56	57.93	97.83
	43	37	51	56			104.69	70.93	136.66	164.27
	40	36	40	33			87.77	85.68	92.95	76.21
	44	25	43	31			71.04	52.53	112.73	67.68
	43	25	26	25			85.85	48.45	68.61	66.64
	41	33	53	54			85.98	74.77	150.69	163.79
	43	31	37	37			90.99	76.41	75.94	79.05
	40	35					89.7	77.42
Panel h	NPHR-15 Off	NPHR-15 On	Control-15 Off	Control-15 On	Panel i	NPHR-45 Off	NPHR-45 On	Control-45 Off	Control-45 On
	0.098	0.238	0.038	0.038		0.238	0.238	0.238	0.299
	0.098	0.068	0.038	0.038		0.187	0.236	0.238	0.127
	0.022	0.238	0.027	0.051		0.147	1	0.127	0.238
	0.073	0.116	0.014	0.014		0.187	0.384	0.301	0.238
	0.187	0.187	0.014	0.027		0.187	0.446	0.187	0.238
	0.098	0.127	0.038	0.038		0.127	0.301	0.127	0.205
	0.038	0.187	0.027	0.014		0.098	0.703	0.238	0.163
	0.187	0.483				0.161	0.839
Panel j	NPHR L-CFA	NPHR L-light	NPHR L-recovery		control L-CFA	control L-light	control L-recovery		Panel k	NPHR CFA	NPHR shining light	NPHR recovery	control CFA	control shining light	control recovery
	0.014	0.187	0.038		0.127	0.127	0.187			5.31333	8.00667	5.75	9.12	8.18	6.42
	0.073	0.301	0.038		0.098	0.073	0.098			6.9	12.18	6.46	6.97667	4.30333	6.18
	0.098	0.613	0.187		0.163	0.238	0.127			8.39667	10.1733	7.75333	7.37	7.75667	6.82333
	0.073	0.483	0.098		0.127	0.147	0.147			8.47667	10.2767	8.58333	7.28	6.65	4.61
	0.014	0.187	0.073		0.051	0.073	0.031			6.63333	9.97667	6.89667	9.81	8.94667	9.35
	0.022	0.301	0.038		0.098	0.051	0.187			6.44333	9.54	8.43333	8.45333	8.64667	6.70333
	0.051	0.301	0.014		0.038	0.098	0.073			7.54667	10.7367	6.25333	7.20333	7.20333	7.48333
	0.022	0.381	0.073							6.48333	7.87667	6.66333
Panel m	NPHR-off	NPHR-on	NPHR-off	Control-off	Control-on	Control-off		Panel n	NPHR-off	NPHR-on	NPHR-off	Control-off	Control-on	Control-off
	0.053	0.224	0.053	0.024	0.037	0.036			5.43333	7.35	6.05667	6.8	6.37667	6.79333
	0.037	0.361	0.042	0.019	0.008	0.047			4.74333	8.58333	4.04333	4.29	4.44333	5.70333
	0.06	0.116	0.027	0.069	0.06	0.019			6.77	7.71333	8.31	6.38333	7.33	5.61667
	0.053	0.123	0.036	0.019	0.024	0.047			5.12667	7.14	6.05667	7.16333	6.59	6.84667
	0.042	0.284	0.047	0.037	0.024	0.022			7.2	8.15667	7.36	7.15667	7.62667	8.23333
	0.06	0.217	0.024	0.036	0.047	0.042			8.19333	9.86	7.03333	5.21333	5.39333	6.49333
	0.068	0.116	0.037	0.069	0.047	0.088			6.30667	9.03667	5.02667	6.46667	6.05667	6.79333
	0.024	0.047	0.008						6.60333	8.85667	6.16
Panel p	NpHR		mCherry			Panel q	pre-condition							post-condition
	pre-condition	post-condition	pre-condition	post-condition		NpHR	1.81692	2.17848	2.61807	2.26583	2.68504	1.84188	2.99655	3.16644	2.53037	3.56354	2.46204	3.21152	3.20792	2.91791
	222.9	437.433	333.966	509.734		mCherry	4.32003	2.38426	3.73111	2.31472	3.88108	1.86427	4.32982	3.58151	3.11715	4.89041	3.59818	3.14941	2.77197	3.35315
	561.034	586.499	304.3	332
	566.434	700.967	276.001	249.233
	321.001	553.067	422.333	467.733
	526.933	602.667	361.733	596.266
	463.267	437.667	420.734	339.066
	489.499	610.267	374.034	498.933
Panel s		pre-condition								post-condition
	nphr	215.6	272.433	243.666	290.8	280.533	276.168	386.333	442.9	264.8	359.133	262.166	420.433	227.4	321.668	428.899	358.333
	eyfp	317.034	401.501	472.466	474.799	296.2	327.901	326.5		486.901	489.867	291	486.067	308.5	257.466	359.034
Panel t		pre								post-condition
	nphr	2.27739	1.88509	3.04811	2.37251	2.38462	2.68338	3.11274	2.55645	2.90665	2.72042	3.46306	3.50429	2.31163	2.63677	2.90484	3.44462
	eyfp	2.86938	3.66214	3.72798	2.80677	2.57423	2.65982	3.12464		3.17321	2.80056	2.90432	3.41425	2.36335	2.70841	2.86828

## Sheet: Fig. 5
Panel f	GCaMP6		eYFP			Panel j	GCaMP6		eYFP
	saline	CNO	saline	CNO			saline	CNO	saline	CNO
	100.18	24.274	-14.8146	-10.1104			6.20809	2.7876	-5.28633	1.4687
	59.9123	23.6717	-9.73062	-3.55423			27.6891	20.8467	-4.61857	0.19903
	65.5945	45.2422	-3.65503	-1.82665			9.99381	26.9447	-7.02124	-8.60116
	54.8628	41.4496	-9.77897	-6.17312			14.1526	17.5415	-3.60163	-2.59193
	33.8605	10.1517	-3.22624	-5.55924			10.8581	12.9509	-0.57303	-1.228

## Sheet: Fig. 6
Panel c	cntra-ChR2-off	conta-ChR2-on		contra-Control-off	contra-Control-on		contra-ChR2-off	ChR2-on		contral-Control-off	Control-on		ipsi-ChR2-off	ipsi-ChR2-on		ipsi-Control-off	ipsi-Control-on			ipsi-ChR2-off	ipsi-ChR2-on		ipsi-Control-off	ipsi-Control-on	Panel d							contra-nphr-off	contra-nphr-on		conta-yfp-off	contra-yfp-on			ipsi-nphr-off	ipsi-nphr-on		ipsi-yfp-off	ipsi-yfp-on		ipsi-nphr-off	ipsi-nphr-on		ipsi-yfp-off	ipsi-yfp-on
	0.943	0.163		0.832	1.426		13.75	6.98		12.0633	12.7033		1.257	1.065		1.196	0.991			11.4667	11.9367		11.24	13.09		contra-nphr-off	contra-nphr-on		conta-yfp-off	contra-yfp-on		7.79	8.82		14.6	11.19			0.991	0.381		1.033	0.814		8.4	11		7.24	8.12
	1.602	0.483		1.503	1.257		10.4567	8.55333		8.48667	7.75333		0.839	1.065		1.073	0.839			12.2267	11.8267		10.4633	8.56333		0.603	0.972		0.943	0.856		16.24	13.01		13.9	11.1			1.426	1.426		0.943	0.662		12.8	13.8		11.44	8.75
	0.991	0.632		0.943	0.662		12.8833	7.43333		10.92	12.0733		0.703	0.662		0.814	1.257			9.43667	9.98333		10.2367	9.74667		1.865	1.426		0.972	0.395		13.3	12.04		14	12.87			0.814	0.814		0.839	0.839		11.4	9.76		14.3	11.31
	1.932	0.814		2.784	1.426		10.1833	9.00333		11.65	9.98333		0.904	0.814		1.196	0.814			12.3	11.5		8.75333	7.54333		1.602	1.033		1.065	0.839		11.39	13.77		10.25	11.08			0.943	1.41		1.722	1.602		11.37	13.32		11.48	10.1
	0.904	0.301		1.073	0.991		12.43	8.23333		10.9	9.83333		0.814	0.74		1.602	1.426			8.40333	10.2867		10.99	11.0233		0.839	1.033		1.257	1.221		8.17	13.92		14.38	14.88			1.571	1.426		1.065	1.257		8.62	8.97		8.35	8.37
	1.31	0.301		1.932	1.426		8.46	7.51333		12.1533	11.3467		1.571	0.613		1.065	1.31			9.34333	9.16		12.22	11.83		1.033	1.932		0.991	0.662		11.36	13.82		12.9	12.96			1.571	2.184		1.602	1.257		11.53	12.07		13.48	15.05
	0.832	0.483		1.503	2.184		12.3367	10.2		8.5	10.0067		0.904	0.839		1.065	0.814			13.45	13.75		10.8133	7.01333		0.613	0.662		1.602	1.571		10.08	12.91		11.1	11.13			0.943	1.033
																										0.257	0.483
Panel e	NpHR/Cap	NpHR/Cap+yellow		EYFP/Cap	EYFP/Cap+yellow	Panel g	NpHR PRE-CAP	EYFP PRE-CAP	Panel h	NpHRR-15	NPHR-15ON	EYFP-15	EYFP-15ON	Panel i	NPHR-45	NPHR-45 on		eyfp-45	eyfp-45on
	28	24		30	26		1.257	1.62		0.038	0.187	0.051	0.038		0.073	0.238		0.051	0.051
	41	9		35	27		0.814	1.065		0.051	0.116	0.022	0.027		0.022	0.238		0.038	0.038
	39	22		34	39		1.503	0.972		0.038	0.147	0.038	0.068		0.127	0.301		0.098	0.098
	43	18		24	26		1.257	1.31		0.014	0.127	0.031	0.027		0.038	0.187		0.038	0.038
	24	12		21	28		0.671	0.662		0.038	0.279	0.014	0.022		0.073	0.38		0.073	0.051
	42	20		23	29		0.613	1.487		0.038	0.238	0.038	0.038		0.098	0.381		0.073	0.068
	29	15					0.839			0.08	0.127				0.014	0.163
Panel f	NpHR			EYFP
	Cap	Cap+yellow		Cap	Cap+yellow
	51.11	23.02		27.92	23.02
	69.91	15.05		66.59	62.83
	70.36	23.94		68.86	76.17
	73.16	19.54		44.59	43.78
	52.9	10.79		21.69	68.01
	78.66	19.46		29.38	34.8
	78.39	17.89
Panel j	EYFP			NpHR				Panel k	EYFP			NpHR
	Off	on	Off	Off	on	Off			Off	on	Off	Off	on	Off
	0.116	0.098	0.098	0.073	0.116	0.068			4.04	5.52	5.15	5.6	11.26	7.14
	0.127	0.205	0.161	0.051	0.384	0.163			4.64	3.74	4.55	5.23	11.78	6.11
	0.147	0.098	0.127	0.098	0.381	0.238			4.48	4.12	6.13	5.18	11.11	6.39
	0.127	0.187	0.116	0.127	0.257	0.068			7.76	8.04	8.03	4.92	10.21	5.24
	0.098	0.187	0.098	0.183	0.301	0.187			4	4.7	5.12	3.94	12.95	7.31
	0.163	0.187	0.187	0.187	0.381	0.127			6.4	6.87	5.69	6.31	8.08	5.37
												5.31	10.98	5.89
Panel l	NpHR			EYFP				Panel m	NpHR			EYFP
	Off	on	Off	Off	on	Off			Off	on	Off	Off	on	Off
	0.06	0.49	0.088	0.042	0.042	0.069			3.49667	8.55333	6.66667	4.38667	3.42333	4.07667
	0.055	0.123	0.116	0.028	0.028	0.028			6.97333	8.59667	6.75333	6.01667	6.05	5.57667
	0.069	0.284	0.06	0.053	0.053	0.05			3.62	8.5	7.4	6.66	6.66333	6.15
	0.069	0.116	0.088	0.055	0.036	0.064			3.8	7.06667	4.98	3.12	3.30667	3.13667
	0.047	0.169	0.147	0.091	0.024	0.036			4.52333	6.43	6.42333	4.09	4.61333	4.72333
	0.088	0.329	0.055	0.088	0.037	0.034			6.76	10.09	7.11667	5.22	4.33333	4.07333
	0.147	0.381	0.069	0.034	0.06	0.037			4.4	6.43667	6.54	5.10333	4.67667	3.83
	0.059	0.218	0.069	0.036	0.024	0.039			6.23333	10.2067	4.85333	3.94333	2.39667	3.84667

## Sheet: Fig. 7
Panel d	chr2-off-contra	chr2-on-contra	eyfp-off-contra	eyfp-on-contra	chr2-off-ipsi	chr2-on-ipsi	eyfp-off-ipsi	eyfp-on-ipsi
	1.602	0.161	1.073	0.74	1.487	0.839	0.632	1.065
	1.073	0.284	1.221	0.839	1.124	0.814	0.814	1.602
	2.184	0.205	1.31	1.065	1.426	0.991	1.571	1.221
	1.426	0.161	1.065	1.257	1.31	1.602	0.662	1.033
	1.033	0.123	1.033	1.602	1.426	1.033	0.839	1.221
	2.535	0.224	1.31	0.943	1.487	1.602	0.613	0.632
	1.257	0.157	1.571	1.257	0.839	1.503	1.073	1.073
	1.602	0.224	0.814	1.065	1.571	0.839	0.904	1.257
Panel e	chr2-off-contra	chr2-on-contra	eyfp-off-contra	eyfp-on-contra	chr2-off-ipsi	chr2-on-ipsi	eyfp-off-ipsi	eyfp-on-ipsi
	11.477	10.187	10.247	7.493	11.377	7.857	11.02	9.513
	10.577	9.847	11.627	11.803	10.343	13.983	13.583	8.657
	11.373	10.02	8.2	12.523	8.507	8.837	12.693	12.313
	10.243	7.47	11.697	12.127	10.947	8.91	9.06	9.85
	11.927	9.507	9.577	9.857	10.78	6.197	9.487	10.617
	10.133	10.927	7.953	9.057	7.633	12.31	8.97	10.663
	11.183	10.733	11.4	11.18	11.077	12.523	10.873	9.553
	10.273	6.17	11.13	12.607	10.17	12.547	12.123	9.47
Panel f	nphr-off-contra	nphr-on-contra		eyfp-off-contra	eyfp-on-contra		nphr-off-ipsi	nphr-on-ipsi		eyfp-off-ipsi	eyfp-on-ipsi
	1.31	1.602		0.991	0.662		1.033	0.943		0.839	1.572
	1.257	1.602		1.571	1.602		1.571	0.703		1.257	1.065
	0.943	0.856		1.487	1.033		0.839	1.571		1.065	1.257
	0.832	1.865		0.904	1.065		1.932	1.033		1.571	1.033
	1.571	0.525		2.184	1.221		1.571	1.571		1.571	1.602
	1.033	1.033		0.839	1.602		0.814	1.065		1.033	0.671
	1.073	0.395		0.839	1.065		0.943	0.839		1.602	0.814
	1.31	1.932		0.814	1.257		1.602	0.662		1.033	1.033
Panel g	nphr-off-contra	nphr-on-contra		eyfp-off-contra	eyfp-on-contra		nphr-off-ipsi	nphr-on-ipsi		eyfp-off-ipsi	eyfp-on-ipsi
	8.19	7.25		11.513	9.8		8.597	10.157		10.397	7.757
	10.3	8.917		12.707	10.473		9.367	7.523		11.4	10.723
	9.193	9.92		11.857	10.91		9.053	8.273		11.313	11.29
	6.733	13.007		11.107	10.843		8.683	10.177		13.627	11.287
	7.507	8.973		8.91	7.363		12.573	9.66		13.237	11.113
	9.783	10.897		9.11	8.147		8.83	9.73		9.323	10.273
	6.467	5.763		9.587	9.723		9.547	11.333		12.277	12.333
	7.777	10.05		10.98	8.353		11.403	11.973		11.697	12.1
Panel h	off-nphr	on-nphr		off-eyfp	on-eyfp		off-nphr	on-nphr		off-eyfp	on-eyfp
	55	28		24	28		105.5	49.25		36.96	52.02
	45	35		60	26		87.77	61.1		213.42	53
	43	20		58	25		84.9	30.16		131.81	51.91
	33	20		47	58		52.64	27.4		135.94	177.88
	44	39		43	27		79.9	69.34		113.14	51.78
	43	39		31	61		85.08	58.77		57.62	130.23
	46	34		28	47		100.52	54.8		61.2	110.52
	58	30		38	42		108	46.11		96.71	118.64
Panel i	off-nphr	on-nphr		off-eyfp	on-eyfp		off-nphr	on-nphr		off-eyfp	on-eyfp
	30	37		45	46		55.23	73.41		104.29	117.51
	45	38		48	51		73.37	78.73		101.44	177.53
	54	47		38	22		104.47	97.24		55.24	41.92
	35	43		49	44		79.66	85.02		134.59	140.04
	37	38		58	33		85.97	94.25		137.91	82.81
	41	35		48	47		107.24	75.15		154.68	135.84
	43	37		36	40		81.38	72.96		117.05	104.05
	46	52		38	40		95.38	100.81		74.42	129.05
Panel j	nphr-off	nphr-on		eyfp-off	eyfp-on		nphr-off	nphr-on		eyfp-off	eyfp-on
	0.028	0.069		0.023	0.016		0.06	0.384		0.033	0.022
	0.022	0.123		0.01	0.028		0.088	0.284		0.05	0.116
	0.034	0.091		0.015	0.047		0.064	0.559		0.055	0.064
	0.069	0.217		0.019	0.019		0.05	0.703		0.042	0.053
	0.02	0.05		0.028	0.037		0.091	0.224		0.116	0.05
	0.024	0.116		0.015	0.036		0.05	0.361		0.043	0.134
	0.047	0.123		0.053	0.019		0.116	0.384		0.05	0.069
	0.023	0.157		0.016	0.01		0.053	0.483		0.043	0.053
Panel k	nphr-off	nphr-on		eyfp-off	eyfp-on		nphr-off	nphr-on		eyfp-off	eyfp-on
	0.028	0.037		0.036	0.02		0.116	0.091		0.069	0.047
	0.033	0.008		0.05	0.036		0.053	0.028		0.116	0.043
	0.037	0.03		0.053	0.015		0.088	0.116		0.116	0.066
	0.037	0.019		0.006	0.03		0.116	0.06		0.047	0.05
	0.047	0.036		0.064	0.02		0.05	0.091		0.064	0.116
	0.01	0.036		0.008	0.006		0.06	0.034		0.027	0.047
	0.022	0.037		0.037	0.047		0.037	0.069		0.06	0.047
	0.036	0.019		0.01	0.028		0.116	0.047		0.05	0.088
Panel l	nphr-pre	nphr-on	nphr-recovery		eyfp-pre	eyfp-on	eyfp-recovery		nphr-pre	nphr-on	nphr-recovery		eyfp-pre	eyfp-on	eyfp-recovery
	0.053	0.088	0.028		0.015	0.015	0.024		5.76	12.55	5.09		4.2	5.53	6.38
	0.024	0.147	0.01		0.053	0.019	0.037		6.25	11.48	6.48		4.6	4.92	6.49
	0.02	0.147	0.015		0.034	0.047	0.022		6.17	9.92	5.83		6.25	6.28	6.8
	0.01	0.282	0.028		0.039	0.036	0.015		4.83	8.62	7.4		4.09	4.84	4.1
	0.015	0.169	0.01		0.072	0.037	0.022		5.33	9.95	6.43		4.88	5.28	5.76
	0.053	0.49	0.053		0.015	0.036	0.033		4.27	9.57	4.61		6.2	5.41	4.95
	0.06	0.224	0.053		0.008	0.015	0.022		6.52	10.15	4.3		4.16	4.11	5.31
	0.01	0.123	0.01		0.022	0.019	0.037		7.96	8.62	6.59		5.37	7.31	4.82
Panel m	nphr-pre	nphr-on	nphr-recovery		eyfp-pre	eyfp-on	eyfp-recovery		nphr-pre	nphr-on	nphr-recovery		eyfp-pre	eyfp-on	eyfp-recovery
	0.037	0.019	0.036		0.036	0.02	0.008		7.06	6.66	6.35		4.99	4.43	5.88
	0.022	0.022	0.02		0.037	0.016	0.019		6.26	5.84	6.4		4.87	5.23	5.98
	0.028	0.036	0.02		0.039	0.019	0.047		6.38	5.5	6.09		5.24	3.86	5.62
	0.037	0.019	0.053		0.014	0.042	0.007		5.5	6.09	5.06		4.65	5.97	6.6
	0.03	0.028	0.019		0.042	0.015	0.024		7.17	5.44	6.54		5.39	6.54	5.57
	0.042	0.028	0.01		0.042	0.022	0.022		4.3	4.85	6.17		5.53	6.47	5.39
	0.015	0.037	0.01		0.015	0.022	0.015		5.7	5.71	6.82		5.43	7.37	4.89
	0.022	0.024	0.022		0.006	0.015	0.024		7.91	5.28	6.16		4.75	5.45	5.36
Panel n
	nphr-pre	nphr-on	nphr-recovery		eyfp-pre	eyfp-on	eyfp-recovery		nphr-pre	nphr-on	nphr-recovery		eyfp-pre	eyfp-on	eyfp-recovery
	0.024	0.284	0.019		0.033	0.028	0.069		4.79	6.95	4.04		4.1	4.83	3.99
	0.053	0.217	0.019		0.015	0.01	0.042		4.46	7.93	2.78		3.09	4.03	3.73
	0.042	0.284	0.023		0.019	0.08	0.036		4.81	7.72	3.26		4.16	4.75	3.96
	0.047	0.662	0.05		0.015	0.047	0.008		7.09	11.57	5.67		4.52	3.5	4.15
	0.019	0.224	0.042		0.036	0.042	0.036		4.51	10.29	3.33		2.79	4.18	4.15
	0.01	0.284	0.024		0.053	0.037	0.042		5.12	9.75	4.82		3.23	3.47	2.77
	0.022	0.284	0.015		0.008	0.019	0.01		4.52	6.84	5.23		6.82	4.71	4.62
	0.024	0.414	0.008		0.028	0.033	0.022		5.32	9.08	3.63		3.68	4.64	3.76
	0.015	0.284	0.019		0.047	0.037	0.036		5.14	8.96	3.53		7.06	3.81	3.96
	0.022	0.282	0.01		0.01	0.019	0.024		4.37	8.53	3.66		5.06	3.85	3.86
	NpHR		EYFP				NpHR		EYFP
Panel p	Pre-condition	Test	Pre-condition	Test		Panel q	Pre-condition	Test	Pre-condition	Test
	398.6	385.1	324.833	482.833			2.93069	2.44143	3.34016	3.02504
	278.966	620.267	310.333	312.733			2.26168	1.82002	3.26225	3.25485
	479.387	464.3	348.49	532.933			2.80169	2.53837	3.35164	3.13699
	300.758	388.266	370.623	455.3			2.34676	2.38771	2.5248	2.67059
	290.166	560.634	444.599	379.899			3.47846	3.26454	2.71552	3.81922
	283.166	635.3	226.4	259.533			2.84874	2.49172	3.2898	3.80442
	472.968	598.166	363.933	354.866			3.52546	2.69068	2.40465	2.74494
	381.666	563	301.733	230.366			2.40165	2.59659	2.63329	2.63565
	294.933	631.267	566.917	497.733			2.77426	2.60112	2.55498	3.82577
	196.6	601.067	278.359	323.566			3.29261	3.00923	2.42169	3.15703

## Sheet: Fig. 8
Panel c	Sham	SNI		Panel e	SNI (firing rate)																					Sham
	80.35	46.25			0	12.5	0	4.8	6.5	8.57	5.7	1.2	9.6	1.7	0	22.8	0		4.7	0	0	4.2	4.6	0	8.3	0	0	0	3.6	4.8
	135.05	156.75			20	25.7	21.2	21.9	14.4	19.2	20.7	28.8	20.9	8.7	14.6	40.2	18.7		30.5	14.3	10.3	14.95	25	18	24.6	9.5	6.4	14.4	9.4	22
	125.7	70.7			40	32.9	31.9	39	19.1	27.7	35.4	38.8	37.4	17.6	27.2	61.5	31.1		44.8	21.9	19.7	26.4	43.9	33.9	41.6	15.8	13.6	24.5	17	34
	101.7	83.85			60	40.6	39.6	55.1	23.5	40.8	49.9	59.3	69.1	27.2	43.1	74.2	40.7		53.4	28.6	28.9	40.4	61.3	45.7	55.3	22.4	23.5	32.7	24	48
	42	113.8			80	59.3	45	59	24.9	42.1	59.2	71.1	84.7	39.4	60.3	82.7	46.4			40.9	40.2	55	76	52.7	64.7	30.8	26.8	37.7	30.5	58
	28.15	202.85			100	62		67.2	32.9	50	64.2	83.4	94.5	53	73.7	90.4				65.8	56.2	66	90	50.7	73.8	36.8	31	42.7	37.8	63.8
	35	296.05			120	68				60.7	74.3	91.1		63.7	80.3	94.5				78.4		78	102		85.4	43.8	34.3	47.2	42.4	69
	38.75	269.3			140	69				71.4	94	106.5		69.4	85.9	98				87.9		89.9	110.7		96.9	52	36.8	48.4	47	71
		363.05			160	77				89				84.7	111	106.5				98.9		103.7	120.3		11.4	58.3	40.9	50.7	51.9	75
					180	89								97.9								106.4	127.6		127.5	65.4		54.9	54.8	75.2
Panel g	Sham (PPR)	SNI (PPR)
	0.444064	0.244116		Panel i	sham (Hz)	SNI (Hz)		Panel j	SHAM (Hz)	SNI (Hz)
	0.420773	0.287758			4.37	1.87			11.5	11.1
	0.507521	0.308071			3.25	2.05			7.8	12.7
	0.573243	0.236045			4.1	3.27			13.5	9.8
	0.706501	0.299101			2.7	2.4			12.7	10.7
	0.662758	0.472291			3.7	2.1			9.7	12.3
Panel p	Current (pA)	Sham (Hz)													SNI (Hz)
	0	15	16	8	12	17	23	20	2.4	13	6.7	4	4.4	15	5	14	4	11	13.8	17	3.3	11	6	6	3	3	6	2	14	4.5
	20	24	26	13	26	36	38	25	11	23	19	26	23	25	31	29	16	18	25	25	6	22	15	15		14	10		22	18
	40	40	30	25	32	53	56	33	19	35	30	46	40	36	47	41	32	23	37	35	12	29	24	24		23	18		32	31
	60	50	49	32	41	70	73	47	31	45	41	63	58	49	62	62	47	30	5	37	20	37	32	33		33	20		41	45
	80	56	65	38	47	83	86	59	49	57	54	81	77	62	75	71		34	60	59	28	48	41	41		42	29		48	56
	100	67	71	44	55	94	95	74	58	69	68	97	87	73	88	79		40	70	71	34	65	44	50		51	34		51	65
	120	75	89	51	62	104	100	82	69	79	77	124	96	83	98	86		44	78	80	40		55	56		59	39		55	72
	140	87	99	59	71	113	124		78	89	86	129	99	92	107			50	84	86	49		64	63		65	46		62
	160	94	118	66	80	120	136		89	99	95		106	101				56	89	89			69	68		73	53		67
	180			73	89	126	137		99	107	104			107				61	93	100			75	71		78	57
	200				93	132	142		109	115	111			114				67		107			81	73		84	63
Panel o	Sham (Hz)	SNI (Hz)
	15	5
	16	14
	8	4
	12	11
	17	13.8
	23	10
	3	3.3
	20	11
	2.4	6
	13	6
	6.7	3
	4	3
	4.4	6
	5	2
	15	7
	15.9	4.5

## Sheet: Fig. 9
Panel c	ML (mm)	Mouse 1	Mouse2	Mouse 3	Mouse 4	Mouse 5
	1	41.9782	18.12	15.7423	19.7824	21.5634
	1.06	43.721	19.12	55.3171	17.8256	16.2145
	1.12	38.1271	24.32	17.9972	35.4269	41.9796
	1.18	41.8377	31.12	35.5318	23.0392	55.3171
	1.24	67.4841	29.12	39.2248	30.3728	56.5625
	1.3	54.758	42.4465	43.0177	30.7785	35.5318
	1.36	34.2917	35.8474	18.7503	24.4619	46.0466
	1.42	22.3303	31.3088	35.8335	12.8709	51.2904
	1.48	29.1606	34.078	17.2318	26.2502	38.9428
	1.54	16.3735	16.1591	24.3108	42.0239	21.2347
	1.6	18.25	13.0279	24.6633	30.1679	33.1381
	1.66	15.3978	11.2535	20.1854	14.1388	30.031
	1.72	11.9583	11.21	18.12	12.12	21.7617
	1.78	11.7116	13.67	10.54	15.45	22.8767
Panel g	Conection	68% (17 cells)
	Non-conection	32% (8 cells)
Panel h	eIPSC (pA)
	66.67
	69
	111
	141.7
	245.3
	136
	91
Panel o	GCaMP6		eYFP			Panel s	GCaMP6		eYFP
	saline	CNO	saline	CNO			saline	CNO	saline	CNO
	49.4283	8.69177	5.62913	-4.91186			60.546	70.6241	-2.52868	1.59099
	36.2978	32.242	-10.0626	1.06258			10.2722	10.4648	-11.3044	-0.31895
	41.0547	13.4127	-2.43864	-7.20873			22.4767	44.1442	0.856504	3.0264
	55.4415	14.1254	-2.5381	-2.07684			15.9529	9.38529	-0.75375	-1.45506
	83.5027	22.6112	1.12487	-4.44236			32.0869	30.7932	2.91121	-1.24258

## Sheet: Fig. 10
Panel d	mCherry	+taCasp3			Panel e		ChR2								taCasp3								eYFP
	73	0				Light off	1.073	1.033	1.571	1.503	0.839	0.662	0.856		0.839	1.033	1.065	1.257	1.166	0.814	1.221	1.257	1.503	1.487	1.31	1.065	2.184	1.221	0.504
	99	0				Light on	1.257	1.571	1.602	0.839	0.839	0.814	0.662		1.571	1.257	1.257	0.814	1.065	1.065	1.503	1.503	1.602	1.722	1.602	1.166	1.487	1.166	0.632
	49	0
	78	0			Panel f		ChR2								taCasp3								eYFP
	95	0				Light off	10.7367	10.4367	11.1233	11.1833	14.3967	6.62	12.0567		12.5167	9.82333	8.82667	11.5533	8.89333	7.73	8.16		13.8867	8.50333	11.7867	13.3767	15.1967	14.81	14.5633
	93	0				Light on	10.3533	12.8033	9.88	13.9367	10.6067	9.25667	9.16333		7.50333	13.9533	9.99	11.8	10.0033	9.33333	8.29333		16.54	7.84667	11.94	12.7833	12.0733	15.4667	16.99
					Panel g		ChR2								taCasp3								eYFP
						Light off	2.184	1.221	0.839	1.124	1.426	1.033	1.602		1.033	1.487	1.166	1.065	1.065	1.257	1.073	1.166	0.814	1.033	1.124	0.814	0.839	0.972	0.814
						Light on	1.602	1.257	1.073	0.814	1.124	0.839	1.065		0.991	1.602	2.784	0.839	0.839	1.571	1.065	0.613	1.31	1.033	1.487	1.257	1.033	0.856	1.487
					Panel h		ChR2								taCasp3								eYFP
Panel i	ChR2	taCasp3	eYFP			Light off	10.6033	10.2633	10.4733	13.53	9.72	10.1167	13.2667		10.58	11.6267	8	10.7767	9.17667	9.12333	9.17667		11.7533	15.53	14.9133	11.5767	9.91333	13.9567	12.2667
	0.943	0.839	1.571			Light on	9.82333	8.15333	8.44	12.6533	11.4533	13.06	12.2833		5.64333	13.4933	9.33333	10.77	7.93667	9.22333	11.8767		12.9067	11.23	12.7	10.88	12.2167	12.0067	12.7567
	0.814	1.033	0.972
	1.073	1.602	0.839
	1.602	0.856	1.033
	0.662	1.033	0.904
	1.033	1.602	2.184
	0.814	0.943	0.662
		1.257
Panel j		ChR2								taCasp3								eYFP
	Light off	0.028	0.028	0.053	0.024	0.036	0.019	0.036		0.055	0.068	0.06	0.047	0.053	0.069	0.088		0.069	0.06	0.064	0.047	0.147	0.069	0.024
	Light on	0.224	0.116	0.147	0.123	0.116	0.217	0.224		0.06	0.042	0.047	0.091	0.037	0.024	0.008		0.042	0.034	0.036	0.047	0.047	0.036	0.047
Panel k		ChR2								taCasp3								eYFP
	Light off	0.091	0.116	0.123	0.06	0.116	0.088	0.088		0.123	0.05	0.05	0.116	0.088	0.066	0.224		0.116	0.169	0.134	0.091	0.224	0.116	0.064
	Light on	0.361	0.384	0.703	0.414	0.384	0.483	0.613		0.06	0.06	0.091	0.116	0.116	0.047	0.037		0.064	0.116	0.047	0.091	0.169	0.091	0.091
Panel l	ChR2				taCasp3				EYFP
	Pre-light	On	Recovery		Pre-light	On	Recovery		Pre-light	On	Recovery
	0.019	0.055	0.028		0.047	0.042	0.008		0.019	0.022	0.01
	0.034	0.116	0.015		0.053	0.05	0.053		0.015	0.023	0.019
	0.037	0.169	0.034		0.042	0.037	0.033		0.047	0.053	0.03
	0.006	0.053	0.006		0.024	0.019	0.036		0.037	0.042	0.047
	0.037	0.088	0.033		0.037	0.036	0.037		0.024	0.027	0.027
	0.015	0.06	0.024		0.015	0.022	0.069		0.039	0.034	0.036
	0.019	0.169	0.05		0.022	0.008	0.028		0.03	0.02	0.024
Panel m	ChR2				taCasp3				EYFP
	Pre-light	On	Recovery		Pre-light	On	Recovery		Pre-light	On	Recovery
	6.19667	8.32667	5.15667		7.42667	6.33	5.79667		3.58667	3.26667	5.74333
	7.66667	9.22	6.64333		7.46333	6.59	6.11		5.75333	6.88667	3.14667
	8.55667	11.23	6.90333		7.22667	7.94667	7.66333		4.97333	5.87333	5.43667
	7.03667	10.78	4.51333		5.36667	7.56333	7.5		6.70333	5.30333	8.75333
	7.57	9.57	8.77333		6.17	6.61667	5.70333		7.75667	7.60333	6.01333
	6.59667	9.53667	8.03333		6.77	5.82	6.92		5.48667	7.10667	5.38
	5.07667	12.25	7.15333		6.14	7.40667	5.99667
Panel p		Pre																test
	CHR2	349.7	453.034	350.9	336.2	289.9	327.966	359.766	363.233	264.1	320.2	322.166	299.9	359.466				454.301	508.601	496.899	367.866	367.099	369.833	457.734	452	358.966	390.768	556.034	364.766	398.8
	CASP3	285.1	426.7	413.667	344.5	464.001	407.466	398.466	504.566	361.166	333.966	294.5	470.801	381.101	581.834	475.066	309.733	452.5	433.734	468.533	356.633	413.1	501.568	426.334	313.767	389.1	568.534	409	426.166	485.367	538.834	526.601	426.233
	EYFP	567.301	340.133	577.4	463.9	395.468	339.334	372.233										342.468	404.001	347.767	488.099	342.8	369.9	314.101
Panel q		PRE																TEST
	CHR2	3.63697	3.59485	6.46379	4.24496	4.12495	6.16355	4.16639	3.16661	3.75702	3.3129	4.09004	4.34366	4.2375				4.58719	4.42203	4.14007	3.44385	3.76456	5.0342	4.43146	3.08521	3.83422	4.79673	3.84863	3.51795	4.34871
	CASP3	2.46444	3.62323	4.87897	6.14145	3.7598	5.17027	3.66179	4.14679	4.24436	3.39111	3.65346	2.49787	2.29699	2.68812	3.56765	3.55836	3.45683	4.99519	3.97786	5.30438	3.65819	4.15503	3.81322	4.32994	3.68653	4.50293	4.04	3.21198	3.15829	3.54731	3.93471	4.35926
	EYFP	2.41051	5.74251	3.16476	3.4391	4.49982	2.12548	3.62281										3.30144	4.16495	3.76272	3.14754	5.35943	2.74756	4.45706

[truncated: 9 more sheets: S. Fig. 2, S. Fig. 3, S. Fig. 4, S. Fig. 5, S. Fig. 7, S. Fig. 8, S. Fig. 9, S. Fig. 10, S. Fig. 11]
